# Supplementary material for: Correlation of KRAS G12C Mutation and High PD-L1 Expression with Clinical Outcome in NSCLC Patients Treated with Anti-PD1 Immunotherapy
Source: J Clin Med. 2022 Mar 15;11(6):1627. doi: 10.3390/jcm11061627 (PMC8954500; doi:10.3390/jcm11061627)
Supplement: Supplementary file 1 [file jcm-11-01627-s001.zip]

Archive with 1 entries (1 files):
- jcm-1589291-supplementary.pdf
